# Supplementary material for: Evaluating the Potential of PSMA Targeting in CNS Tumors: Insights from Large-Scale Transcriptome Profiling
Source: Cancers (Basel). 2025 Apr 6;17(7):1239. doi: 10.3390/cancers17071239 (PMC11987753; doi:10.3390/cancers17071239)
Supplement: Supplementary file 1 [file cancers-17-01239-s001.zip]

Archive with 5 entries (5 files):
- Supplementary_Table_S1.xlsx
- Supplementary_Table_S2.xlsx
- Supplementary_Table_S3.xlsx
- Supplementary_Table_S4.xlsx
- Supplementary_Table_S5.xlsx
