# Supplementary material for: Evaluating the Potential of PSMA Targeting in CNS Tumors: Insights from Large-Scale Transcriptome Profiling
Source: Cancers (Basel). 2025 Apr 6;17(7):1239. doi: 10.3390/cancers17071239 (PMC11987753; doi:10.3390/cancers17071239)
Supplement: Supplementary file 1 [file cancers-17-01239-s001.zip › Supplementary_Table_S1.xlsx]

## Sheet: Sheet1
Supplementary Table 1. Results of Differential Expression Analysis (DESeq2) Across Adult TCGA Cancers Versus Matched Normal Tissues from GTEx.
FOLH1 Comparison	Log2(Fold Change)	Direction vs Normal Tissue	Adjusted P-Value
GBM_vs_Brain	-1.734	Down	5.84e-43
KIRP_vs_Kidney	-1.699	Down	2.25e-17
ACC_vs_Minor.Salivary.Gland	-1.551	Down	8.74e-17
LGG_vs_Brain	-1.29	Down	1.26e-64
KICH_vs_Kidney	-0.645	Down	0.000357
LUAD_vs_Lung	0.534	Up	9.12e-17
BRCA_vs_Breast	0.742	Up	3.8e-20
READ_vs_Colon	0.853	Up	5.16e-09
COAD_vs_Colon	0.958	Up	1.42e-29
BLCA_vs_Bladder	1.052	Up	0.000699
ESCA_vs_Esophagus	1.24	Up	7.33e-47
CESC_vs_Vagina	1.507	Up	1.24e-25
SKCM_vs_Skin	1.885	Up	2.44e-165
THCA_vs_Thyroid	1.896	Up	4.1e-260
LUSC_vs_Lung	2.009	Up	6.41e-153
KIRC_vs_Kidney	2.033	Up	2.69e-56
OV_vs_Ovary	2.119	Up	5.11e-82
PRAD_vs_Prostate	2.743	Up	5.65e-134
STAD_vs_Stomach	2.829	Up	1.66e-130
UCS_vs_Uterus	3.53	Up	9.72e-92
UCEC_vs_Uterus	5.103	Up	7.75e-269
