# Supplementary material for: Evaluating the Potential of PSMA Targeting in CNS Tumors: Insights from Large-Scale Transcriptome Profiling
Source: Cancers (Basel). 2025 Apr 6;17(7):1239. doi: 10.3390/cancers17071239 (PMC11987753; doi:10.3390/cancers17071239)
Supplement: Supplementary file 1 [file cancers-17-01239-s001.zip › Supplementary_Table_S2.xlsx]

## Sheet: Sheet1
Supplementary Table 2. Results of Differential Expression Analysis (DESeq2) Across Pediatric PBTA Cancers Versus Brain Tissue from GTEx.
FOLH1 Comparison	Log2(Fold Change)	Direction vs Normal Tissue	Adjusted P-Value
Craniopharyngioma_vs_Brain	-3.57	Down	2.47e-79
CPT_vs_Brain	-3.549	Down	1.17e-46
Schwannoma_vs_Brain	-3.527	Down	9.3e-28
Medulloblastoma_vs_Brain	-3.504	Down	9.08e-239
Meningioma_vs_Brain	-2.823	Down	7.94e-33
Ependymoma_vs_Brain	-2.715	Down	1.03e-103
LGAT_vs_Brain	-2.143	Down	1.01e-143
Neurofibroma_vs_Brain	-1.761	Down	5.61e-08
Embryonal tumor_vs_Brain	-1.751	Down	3.93e-06
Ganglioglioma_vs_Brain	-1.398	Down	4.43e-14
HGAT_vs_Brain	-1.34	Down	1.4e-47
ATRT_vs_Brain	-1.096	Down	1.05e-07
GNT_vs_Brain	-1.08	Down	2.18e-07
Oligodendroglioma_vs_Brain	-0.551	Down	0.00794
