# Supplementary material for: Evaluating the Potential of PSMA Targeting in CNS Tumors: Insights from Large-Scale Transcriptome Profiling
Source: Cancers (Basel). 2025 Apr 6;17(7):1239. doi: 10.3390/cancers17071239 (PMC11987753; doi:10.3390/cancers17071239)
Supplement: Supplementary file 1 [file cancers-17-01239-s001.zip › Supplementary_Table_S3.xlsx]

## Sheet: Sheet1
Supplementary Table 3. Differential Expression Analysis (DESeq2) Across Adult TCGA and Pediatric PBTA HGG and LGG Cancers versus Brain Tissue from GTEx for select BTB genes.
Comparison	Gene	Log2(Fold Change)	Direction versus Normal Brain Tissue	Adjusted P-Value
GBM_vs_Brain	LAMA2	0.93	Up	1.52e-47
GBM_vs_Brain	S1PR3	2.51	Up	2.64e-171
GBM_vs_Brain	VEGFA	3.06	Up	<1e-300
HGAT_vs_Brain	LAMA2	2.06	Up	<1e-300
HGAT_vs_Brain	S1PR3	1.68	Up	8.94e-184
HGAT_vs_Brain	VEGFA	2.17	Up	<1e-300
LGAT_vs_Brain	LAMA2	1.45	Up	2.45e-216
LGAT_vs_Brain	S1PR3	1.88	Up	5.32e-251
LGAT_vs_Brain	VEGFA	0.42	Up	9.75e-17
LGG_vs_Brain	LAMA2	-0.32	Down	2.79e-15
LGG_vs_Brain	S1PR3	1.38	Up	1.05e-136
LGG_vs_Brain	VEGFA	-0.06	Down	0.19
