# Supplementary material for: Evaluating the Potential of PSMA Targeting in CNS Tumors: Insights from Large-Scale Transcriptome Profiling
Source: Cancers (Basel). 2025 Apr 6;17(7):1239. doi: 10.3390/cancers17071239 (PMC11987753; doi:10.3390/cancers17071239)
Supplement: Supplementary file 1 [file cancers-17-01239-s001.zip › Supplementary_Table_S4.xlsx]

## Sheet: Supplementary_Table_1
Supplementary Table 4. Differential Expression of FOLH1 in TCGA Tumors Relative to Dose-Limiting Normal Tissues
Comparison	Gene	log2 FoldChange (log2FC)	Direction	Adjusted P-Value
PRAD_vs_Prostate	FOLH1	2.74322	Up	5.6524e-134
KIRC_vs_Kidney	FOLH1	2.03272	Up	2.69111e-56
UCEC_vs_Uterus	FOLH1	5.10256	Up	7.75486e-269
LGG_vs_Brain	FOLH1	-1.28986	Down	1.25636e-64
GBM_vs_Brain	FOLH1	-1.7339	Down	5.83907e-43
DLBC_vs_Brain	FOLH1	-5.18852	Down	4.01476e-106
LIHC_vs_Liver	FOLH1	-0.0228882	Down	0.837943
UCS_vs_Uterus	FOLH1	3.52974	Up	9.72336e-92
LUSC_vs_Lung	FOLH1	2.00897	Up	6.41211e-153
ACC_vs_Minor.Salivary.Gland	FOLH1	-1.55087	Down	8.73856e-17
PCPG_vs_Kidney	FOLH1	0.224203	Up	0.270174
OV_vs_Ovary	FOLH1	2.1191	Up	5.11318e-82
BRCA_vs_Breast	FOLH1	0.741773	Up	3.80091e-20
THCA_vs_Thyroid	FOLH1	1.89568	Up	4.09514e-260
LUAD_vs_Lung	FOLH1	0.53395	Up	9.12139e-17
SKCM_vs_Skin	FOLH1	1.88459	Up	2.44288e-165
ESCA_vs_Esophagus	FOLH1	1.24014	Up	7.32949e-47
KICH_vs_Kidney	FOLH1	-0.645041	Down	0.000356572
BLCA_vs_Bladder	FOLH1	1.05201	Up	0.000699057
READ_vs_Colon	FOLH1	0.85273	Up	5.16264e-09
STAD_vs_Stomach	FOLH1	2.82928	Up	1.66307e-130
COAD_vs_Colon	FOLH1	0.957898	Up	1.4173e-29
CESC_vs_Vagina	FOLH1	1.50747	Up	1.2404e-25
KIRP_vs_Kidney	FOLH1	-1.69922	Down	2.24826e-17
GBM_vs_Minor.Salivary.Gland	FOLH1	-1.46721	Down	4.3177e-26
GBM_vs_Kidney	FOLH1	0.323912	Up	0.0418597
GBM_vs_Small.Intestine	FOLH1	2.3142	Up	9.17288e-63
GBM_vs_Liver	FOLH1	-1.42267	Down	9.25152e-34
GBM_vs_Spleen	FOLH1	1.45968	Up	9.12887e-52
LGG_vs_Minor.Salivary.Gland	FOLH1	-0.994944	Down	4.16651e-13
LGG_vs_Kidney	FOLH1	0.776069	Up	1.12436e-05
LGG_vs_Small.Intestine	FOLH1	2.80208	Up	3.50893e-102
LGG_vs_Liver	FOLH1	-0.882975	Down	3.03967e-14
LGG_vs_Spleen	FOLH1	1.91285	Up	1.33011e-70
STAD_vs_Minor.Salivary.Gland	FOLH1	-2.47229	Down	2.39475e-63
STAD_vs_Kidney	FOLH1	-0.718689	Down	0.000133386
STAD_vs_Small.Intestine	FOLH1	1.22938	Up	3.33051e-19
STAD_vs_Liver	FOLH1	-2.38415	Down	1.76968e-81
STAD_vs_Spleen	FOLH1	0.260913	Up	0.0194744
UCS_vs_Minor.Salivary.Gland	FOLH1	-1.75235	Down	3.63948e-19
UCS_vs_Kidney	FOLH1	0.0350404	Up	0.864274
UCS_vs_Small.Intestine	FOLH1	2.02628	Up	5.71674e-24
UCS_vs_Liver	FOLH1	-1.7304	Down	8.42246e-26
UCS_vs_Spleen	FOLH1	1.08455	Up	1.00715e-19
UCEC_vs_Minor.Salivary.Gland	FOLH1	-0.179534	Down	0.236927
UCEC_vs_Kidney	FOLH1	1.58574	Up	8.25518e-20
UCEC_vs_Small.Intestine	FOLH1	3.58746	Up	2.13444e-134
UCEC_vs_Liver	FOLH1	-0.18795	Down	0.140621
UCEC_vs_Spleen	FOLH1	2.67145	Up	5.58105e-137
OV_vs_Minor.Salivary.Gland	FOLH1	-2.3081	Down	2.41264e-81
OV_vs_Kidney	FOLH1	-0.504525	Down	0.000746667
OV_vs_Small.Intestine	FOLH1	1.48138	Up	9.40512e-37
OV_vs_Liver	FOLH1	-2.20638	Down	3.77734e-104
OV_vs_Spleen	FOLH1	0.489273	Up	7.44609e-08
LUAD_vs_Minor.Salivary.Gland	FOLH1	-2.8977	Down	2.60998e-148
LUAD_vs_Kidney	FOLH1	-1.12501	Down	9.29685e-16
LUAD_vs_Small.Intestine	FOLH1	0.898177	Up	1.04665e-16
LUAD_vs_Liver	FOLH1	-2.82429	Down	2.26312e-196
LUAD_vs_Spleen	FOLH1	-0.0203558	Down	0.815451
LUSC_vs_Minor.Salivary.Gland	FOLH1	-1.43491	Down	2.71882e-26
LUSC_vs_Kidney	FOLH1	0.345815	Up	0.0484332
LUSC_vs_Small.Intestine	FOLH1	2.37155	Up	1.35728e-75
LUSC_vs_Liver	FOLH1	-1.37456	Down	2.5933e-33
LUSC_vs_Spleen	FOLH1	1.42435	Up	1.82841e-41
PRAD_vs_Minor.Salivary.Gland	FOLH1	4.56787	Up	0
PRAD_vs_Kidney	FOLH1	6.27005	Up	0
PRAD_vs_Small.Intestine	FOLH1	7.48444	Up	0
PRAD_vs_Liver	FOLH1	4.57768	Up	0
PRAD_vs_Spleen	FOLH1	7.43416	Up	0
BLCA_vs_Minor.Salivary.Gland	FOLH1	-2.94183	Down	4.67737e-128
BLCA_vs_Kidney	FOLH1	-1.20507	Down	2.0639e-15
BLCA_vs_Small.Intestine	FOLH1	0.839827	Up	1.35245e-12
BLCA_vs_Liver	FOLH1	-2.94158	Down	1.04689e-177
BLCA_vs_Spleen	FOLH1	-0.109928	Down	0.242809
TGCT_vs_Minor.Salivary.Gland	FOLH1	-3.14019	Down	2.69011e-83
TGCT_vs_Kidney	FOLH1	-1.351	Down	2.06469e-12
TGCT_vs_Small.Intestine	FOLH1	0.63435	Up	8.12634e-05
TGCT_vs_Liver	FOLH1	-3.13798	Down	6.68063e-112
TGCT_vs_Spleen	FOLH1	-0.244605	Down	0.0399139
ESCA_vs_Minor.Salivary.Gland	FOLH1	-2.85314	Down	1.88569e-83
ESCA_vs_Kidney	FOLH1	-1.11487	Down	3.53878e-11
ESCA_vs_Small.Intestine	FOLH1	0.942062	Up	9.90701e-11
ESCA_vs_Liver	FOLH1	-2.74087	Down	5.23402e-108
ESCA_vs_Spleen	FOLH1	-0.0540826	Down	0.607421
PAAD_vs_Minor.Salivary.Gland	FOLH1	-2.06896	Down	5.56215e-35
PAAD_vs_Kidney	FOLH1	-0.732878	Down	5.57591e-05
PAAD_vs_Small.Intestine	FOLH1	1.06813	Up	5.27759e-14
PAAD_vs_Liver	FOLH1	-2.04696	Down	5.4405e-47
PAAD_vs_Spleen	FOLH1	0.20749	Up	0.0431579
KIRP_vs_Minor.Salivary.Gland	FOLH1	-3.41908	Down	3.27238e-103
KIRP_vs_Kidney	FOLH1	-1.69922	Down	2.24826e-17
KIRP_vs_Small.Intestine	FOLH1	0.394551	Up	0.0105028
KIRP_vs_Liver	FOLH1	-3.3696	Down	9.9107e-140
KIRP_vs_Spleen	FOLH1	-0.531939	Down	1.45442e-05
LIHC_vs_Minor.Salivary.Gland	FOLH1	-0.108869	Down	0.402668
LIHC_vs_Kidney	FOLH1	1.61153	Up	4.23303e-25
LIHC_vs_Small.Intestine	FOLH1	3.65231	Up	1.01379e-195
LIHC_vs_Liver	FOLH1	-0.0228882	Down	0.837943
LIHC_vs_Spleen	FOLH1	2.84371	Up	5.96345e-195
CESC_vs_Minor.Salivary.Gland	FOLH1	-3.34803	Down	1.38365e-120
CESC_vs_Kidney	FOLH1	-1.58874	Down	5.19736e-19
CESC_vs_Small.Intestine	FOLH1	0.45008	Up	0.00126363
CESC_vs_Liver	FOLH1	-3.32239	Down	5.43548e-165
CESC_vs_Spleen	FOLH1	-0.522678	Down	1.93635e-06
SARC_vs_Minor.Salivary.Gland	FOLH1	-2.01057	Down	3.94423e-38
SARC_vs_Kidney	FOLH1	-0.225845	Down	0.258487
SARC_vs_Small.Intestine	FOLH1	1.7798	Up	2.56333e-32
SARC_vs_Liver	FOLH1	-1.96911	Down	1.38309e-50
SARC_vs_Spleen	FOLH1	0.889007	Up	8.77853e-14
BRCA_vs_Minor.Salivary.Gland	FOLH1	-2.34691	Down	4.95886e-85
BRCA_vs_Kidney	FOLH1	-0.600479	Down	0.000162113
BRCA_vs_Small.Intestine	FOLH1	1.41202	Up	2.07615e-35
BRCA_vs_Liver	FOLH1	-2.22776	Down	1.3173e-106
BRCA_vs_Spleen	FOLH1	0.443684	Up	4.10243e-06
THYM_vs_Minor.Salivary.Gland	FOLH1	-4.47742	Down	6.34665e-133
THYM_vs_Kidney	FOLH1	-2.71464	Down	4.22913e-37
THYM_vs_Small.Intestine	FOLH1	-0.688186	Down	0.000159387
THYM_vs_Liver	FOLH1	-4.49609	Down	3.86857e-186
THYM_vs_Spleen	FOLH1	-1.59275	Down	3.63178e-34
MESO_vs_Minor.Salivary.Gland	FOLH1	-3.35043	Down	1.66103e-84
MESO_vs_Kidney	FOLH1	-1.57997	Down	4.63983e-18
MESO_vs_Small.Intestine	FOLH1	0.443788	Up	0.0123893
MESO_vs_Liver	FOLH1	-3.36511	Down	3.15041e-119
MESO_vs_Spleen	FOLH1	-0.415437	Down	0.000220772
COAD_vs_Minor.Salivary.Gland	FOLH1	-3.35934	Down	3.36407e-163
COAD_vs_Kidney	FOLH1	-1.60507	Down	4.86911e-27
COAD_vs_Small.Intestine	FOLH1	0.155764	Up	0.156942
COAD_vs_Liver	FOLH1	-3.39081	Down	1.61281e-229
COAD_vs_Spleen	FOLH1	-0.626454	Down	6.08825e-14
SKCM_vs_Minor.Salivary.Gland	FOLH1	-1.87914	Down	1.57827e-29
SKCM_vs_Kidney	FOLH1	-0.105853	Down	0.640906
SKCM_vs_Small.Intestine	FOLH1	1.77772	Up	2.99486e-31
SKCM_vs_Liver	FOLH1	-1.82917	Down	3.05852e-38
SKCM_vs_Spleen	FOLH1	0.812567	Up	2.47441e-10
CHOL_vs_Minor.Salivary.Gland	FOLH1	-2.07998	Down	5.32986e-18
CHOL_vs_Kidney	FOLH1	-0.325601	Down	0.177623
CHOL_vs_Small.Intestine	FOLH1	1.69938	Up	1.22492e-11
CHOL_vs_Liver	FOLH1	-2.02091	Down	1.50687e-23
CHOL_vs_Spleen	FOLH1	0.846158	Up	4.35737e-09
KIRC_vs_Minor.Salivary.Gland	FOLH1	0.246527	Up	0.0197408
KIRC_vs_Kidney	FOLH1	2.03272	Up	2.69111e-56
KIRC_vs_Small.Intestine	FOLH1	3.99925	Up	0
KIRC_vs_Liver	FOLH1	0.331472	Up	0.000173482
KIRC_vs_Spleen	FOLH1	3.1437	Up	0
THCA_vs_Minor.Salivary.Gland	FOLH1	-2.7703	Down	6.84728e-166
THCA_vs_Kidney	FOLH1	-1.00307	Down	3.71579e-16
THCA_vs_Small.Intestine	FOLH1	1.04182	Up	2.33078e-26
THCA_vs_Liver	FOLH1	-2.71616	Down	3.56083e-224
THCA_vs_Spleen	FOLH1	0.0859772	Up	0.254392
HNSC_vs_Minor.Salivary.Gland	FOLH1	-2.57164	Down	3.53991e-89
HNSC_vs_Kidney	FOLH1	-0.813081	Down	6.77835e-07
HNSC_vs_Small.Intestine	FOLH1	1.22923	Up	1.80129e-23
HNSC_vs_Liver	FOLH1	-2.58127	Down	2.49358e-124
HNSC_vs_Spleen	FOLH1	0.309374	Up	0.00202454
AML_vs_Minor.Salivary.Gland	FOLH1	-5.86751	Down	2.59026e-148
AML_vs_Kidney	FOLH1	-4.00937	Down	1.40119e-42
AML_vs_Small.Intestine	FOLH1	-2.12606	Down	2.33994e-22
AML_vs_Liver	FOLH1	-5.84245	Down	3.0139e-217
AML_vs_Spleen	FOLH1	-2.9544	Down	4.08692e-71
READ_vs_Minor.Salivary.Gland	FOLH1	-3.34974	Down	9.94538e-99
READ_vs_Kidney	FOLH1	-1.58337	Down	2.8558e-22
READ_vs_Small.Intestine	FOLH1	0.438641	Up	0.00761107
READ_vs_Liver	FOLH1	-3.40141	Down	3.9949e-142
READ_vs_Spleen	FOLH1	-0.456422	Down	6.38157e-06
DLBC_vs_Minor.Salivary.Gland	FOLH1	-4.78197	Down	3.83362e-109
DLBC_vs_Kidney	FOLH1	-3.01298	Down	3.10747e-45
DLBC_vs_Small.Intestine	FOLH1	-1.37161	Down	3.69712e-10
DLBC_vs_Liver	FOLH1	-4.98982	Down	8.1792e-165
DLBC_vs_Spleen	FOLH1	-1.95443	Down	2.55982e-49
KICH_vs_Minor.Salivary.Gland	FOLH1	-2.4016	Down	5.88406e-40
KICH_vs_Kidney	FOLH1	-0.645041	Down	0.000356572
KICH_vs_Small.Intestine	FOLH1	1.41663	Up	2.78988e-14
KICH_vs_Liver	FOLH1	-2.45175	Down	7.48926e-59
KICH_vs_Spleen	FOLH1	0.513745	Up	3.19443e-06
ACC_vs_Minor.Salivary.Gland	FOLH1	-1.55087	Down	8.73856e-17
ACC_vs_Kidney	FOLH1	0.216264	Up	0.297178
ACC_vs_Small.Intestine	FOLH1	2.20316	Up	1.27982e-31
ACC_vs_Liver	FOLH1	-1.56714	Down	1.60944e-23
ACC_vs_Spleen	FOLH1	1.30572	Up	1.8231e-26
PCPG_vs_Minor.Salivary.Gland	FOLH1	-1.52408	Down	1.10902e-20
PCPG_vs_Kidney	FOLH1	0.224203	Up	0.270174
PCPG_vs_Small.Intestine	FOLH1	2.25847	Up	1.16314e-45
PCPG_vs_Liver	FOLH1	-1.53312	Down	1.54831e-28
PCPG_vs_Spleen	FOLH1	1.39506	Up	2.55561e-30
UVM_vs_Minor.Salivary.Gland	FOLH1	-3.95787	Down	7.25776e-129
UVM_vs_Kidney	FOLH1	-2.1889	Down	7.38135e-43
UVM_vs_Small.Intestine	FOLH1	-0.186188	Down	0.283584
UVM_vs_Liver	FOLH1	-4.11629	Down	5.47819e-197
UVM_vs_Spleen	FOLH1	-1.1076	Down	3.07315e-29
