# Supplementary material for: Evaluating the Potential of PSMA Targeting in CNS Tumors: Insights from Large-Scale Transcriptome Profiling
Source: Cancers (Basel). 2025 Apr 6;17(7):1239. doi: 10.3390/cancers17071239 (PMC11987753; doi:10.3390/cancers17071239)
Supplement: Supplementary file 1 [file cancers-17-01239-s001.zip › Supplementary_Table_S5.xlsx]

## Sheet: Supplementary_Table_2
Supplementary Table 5. Differential Expression of FOLH1 in PBTA Tumors Relative to Dose-Limiting Normal Tissues
Comparison	Gene	log2 Fold Change (log2FC)	Direction	Adjusted P-Value
Ependymoma_vs_Minor.Salivary.Gland	FOLH1	-2.53661	Down	4.05589e-42
Ependymoma_vs_Brain	FOLH1	-2.76494	Down	2.24707e-112
Ependymoma_vs_Spleen	FOLH1	0.243437	Up	0.0928684
Ependymoma_vs_Small.Intestine	FOLH1	1.24543	Up	3.92676e-12
Ependymoma_vs_Liver	FOLH1	-2.41025	Down	7.24039e-53
Ependymoma_vs_Kidney	FOLH1	-0.76334	Down	0.00115541
LGAT_vs_Minor.Salivary.Gland	FOLH1	-1.98003	Down	1.1681e-29
LGAT_vs_Brain	FOLH1	-2.21722	Down	9.23093e-156
LGAT_vs_Spleen	FOLH1	0.665381	Up	9.7265e-07
LGAT_vs_Small.Intestine	FOLH1	1.65006	Up	1.01357e-24
LGAT_vs_Liver	FOLH1	-1.83953	Down	2.72292e-35
LGAT_vs_Kidney	FOLH1	-0.113503	Down	0.633156
HGAT_vs_Minor.Salivary.Gland	FOLH1	-0.937157	Down	2.59354e-09
HGAT_vs_Brain	FOLH1	-1.20061	Down	8.23221e-48
HGAT_vs_Spleen	FOLH1	1.83586	Up	1.03031e-49
HGAT_vs_Small.Intestine	FOLH1	2.82761	Up	6.91803e-81
HGAT_vs_Liver	FOLH1	-0.7974	Down	2.19547e-09
HGAT_vs_Kidney	FOLH1	0.926028	Up	5.27908e-06
ATRT_vs_Minor.Salivary.Gland	FOLH1	-0.913263	Down	2.32046e-05
ATRT_vs_Brain	FOLH1	-1.0961	Down	1.04874e-07
ATRT_vs_Spleen	FOLH1	1.86823	Up	1.38633e-37
ATRT_vs_Small.Intestine	FOLH1	2.84609	Up	2.07432e-40
ATRT_vs_Liver	FOLH1	-0.831738	Down	5.0999e-06
ATRT_vs_Kidney	FOLH1	0.845781	Up	0.00036584
Craniopharyngioma_vs_Minor.Salivary.Gland	FOLH1	-3.32679	Down	2.58256e-71
Craniopharyngioma_vs_Brain	FOLH1	-3.56039	Down	5.81765e-80
Craniopharyngioma_vs_Spleen	FOLH1	-0.515511	Down	2.71031e-05
Craniopharyngioma_vs_Small.Intestine	FOLH1	0.445789	Up	0.0200334
Craniopharyngioma_vs_Liver	FOLH1	-3.24926	Down	3.00247e-95
Craniopharyngioma_vs_Kidney	FOLH1	-1.60484	Down	6.41133e-16
Meningioma_vs_Minor.Salivary.Gland	FOLH1	-2.83008	Down	2.81503e-24
Meningioma_vs_Brain	FOLH1	-3.04536	Down	6.30459e-43
Meningioma_vs_Spleen	FOLH1	-0.140314	Down	0.50171
Meningioma_vs_Small.Intestine	FOLH1	0.847996	Up	0.00206655
Meningioma_vs_Liver	FOLH1	-2.65954	Down	2.67798e-29
Meningioma_vs_Kidney	FOLH1	-1.15274	Down	0.000532256
Ganglioglioma_vs_Minor.Salivary.Gland	FOLH1	-1.05382	Down	9.12387e-07
Ganglioglioma_vs_Brain	FOLH1	-1.15407	Down	2.45945e-10
Ganglioglioma_vs_Spleen	FOLH1	1.76281	Up	1.34074e-30
Ganglioglioma_vs_Small.Intestine	FOLH1	2.72852	Up	7.18308e-39
Ganglioglioma_vs_Liver	FOLH1	-0.85659	Down	2.30665e-06
Ganglioglioma_vs_Kidney	FOLH1	0.727438	Up	0.00353931
Medulloblastoma_vs_Minor.Salivary.Gland	FOLH1	-3.32251	Down	3.04324e-77
Medulloblastoma_vs_Brain	FOLH1	-3.51792	Down	5.17896e-243
Medulloblastoma_vs_Spleen	FOLH1	-0.564579	Down	6.09577e-05
Medulloblastoma_vs_Small.Intestine	FOLH1	0.459297	Up	0.00761165
Medulloblastoma_vs_Liver	FOLH1	-3.14565	Down	7.15434e-95
Medulloblastoma_vs_Kidney	FOLH1	-1.46897	Down	9.34313e-11
Embryonal.tumor_vs_Minor.Salivary.Gland	FOLH1	-0.502799	Down	0.107319
Embryonal.tumor_vs_Brain	FOLH1	-0.599185	Down	0.0696814
Embryonal.tumor_vs_Spleen	FOLH1	2.31743	Up	3.29578e-31
Embryonal.tumor_vs_Small.Intestine	FOLH1	2.45734	Up	1.08607e-09
Embryonal.tumor_vs_Liver	FOLH1	-0.392595	Down	0.138413
Embryonal.tumor_vs_Kidney	FOLH1	1.24806	Up	9.74986e-05
CPT_vs_Minor.Salivary.Gland	FOLH1	-3.27473	Down	4.69917e-39
CPT_vs_Brain	FOLH1	-3.54948	Down	1.17033e-46
CPT_vs_Spleen	FOLH1	-0.89885	Down	5.68279e-09
CPT_vs_Small.Intestine	FOLH1	0.507471	Up	0.0492683
CPT_vs_Liver	FOLH1	-3.15829	Down	1.34057e-50
CPT_vs_Kidney	FOLH1	-1.5466	Down	1.37524e-08
GNT_vs_Minor.Salivary.Gland	FOLH1	-0.817142	Down	0.000287499
GNT_vs_Brain	FOLH1	-0.924425	Down	2.89926e-06
GNT_vs_Spleen	FOLH1	1.99192	Up	1.38573e-35
GNT_vs_Small.Intestine	FOLH1	2.96913	Up	3.12582e-41
GNT_vs_Liver	FOLH1	-0.671603	Down	0.000468494
GNT_vs_Kidney	FOLH1	0.966415	Up	0.000185229
Oligodendroglioma_vs_Minor.Salivary.Gland	FOLH1	-0.419721	Down	0.0509503
Oligodendroglioma_vs_Brain	FOLH1	-0.570875	Down	0.00553153
Oligodendroglioma_vs_Spleen	FOLH1	2.35957	Up	2.72237e-58
Oligodendroglioma_vs_Small.Intestine	FOLH1	3.36256	Up	1.72911e-56
Oligodendroglioma_vs_Liver	FOLH1	-0.298729	Down	0.103937
Oligodendroglioma_vs_Kidney	FOLH1	1.36031	Up	7.01815e-09
Neurofibroma_vs_Minor.Salivary.Gland	FOLH1	-1.47694	Down	6.82473e-08
Neurofibroma_vs_Brain	FOLH1	-1.701	Down	2.71401e-08
Neurofibroma_vs_Spleen	FOLH1	1.32948	Up	3.34612e-16
Neurofibroma_vs_Small.Intestine	FOLH1	2.284	Up	4.44247e-16
Neurofibroma_vs_Liver	FOLH1	-1.41696	Down	6.97963e-10
Neurofibroma_vs_Kidney	FOLH1	0.237542	Up	0.388928
Schwannoma_vs_Minor.Salivary.Gland	FOLH1	-3.10362	Down	1.25262e-28
Schwannoma_vs_Brain	FOLH1	-3.28396	Down	1.12836e-29
Schwannoma_vs_Spleen	FOLH1	-0.230459	Down	0.211225
Schwannoma_vs_Small.Intestine	FOLH1	0.692078	Up	0.0168468
Schwannoma_vs_Liver	FOLH1	-3.03331	Down	9.71266e-38
Schwannoma_vs_Kidney	FOLH1	-1.36965	Down	2.87653e-06
Dysplasia_vs_Minor.Salivary.Gland	FOLH1	1.18519	Up	0.000468507
Dysplasia_vs_Brain	FOLH1	0.884197	Up	0.0177895
Dysplasia_vs_Spleen	FOLH1	4.04223	Up	8.34899e-78
Dysplasia_vs_Small.Intestine	FOLH1	4.13619	Up	1.2154e-20
Dysplasia_vs_Liver	FOLH1	1.23973	Up	1.37372e-05
Dysplasia_vs_Kidney	FOLH1	2.93193	Up	2.64228e-17
